# Supplementary material for: Inside Mycobacterium bovis SB0120 spoligotype circulating in Italy: analysis of the most frequent genotypes by whole genome sequencing
Source: Front Microbiol. 2024 Jul 26;15:1416605. doi: 10.3389/fmicb.2024.1416605 (PMC11310128; doi:10.3389/fmicb.2024.1416605)
Supplement: Supplementary file 4 [file Table_1.xlsx]

## Sheet: Supplementary Table 1
Strain	Year of isolation	Region of origin	Locality	Host	Herd	Spoligotype	ETRA	ETRB	ETRC	ETRD	ETR-E	QUB11a	QUB11b	QUB26	QUB1895	QUB15	QUB3232	MIRU26
246283	2006	Lazio	Sermoneta	Cattle	LT1	SB0120	4	5	5	3	3	10	4	4	4	3	6	5	Genotype 1
75602-3	2007	Calabria	Valle Fiorita	Cattle	CZ1	SB0120	4	5	5	3	3	10	4	4	4	3	6	5	Genotype 1
240835-33	2007	Campania	Castel Volturno	Cattle	CE1	SB0120	4	5	5	3	3	10	4	4	4	3	6	5	Genotype 1
49392-2	2008	Campania	Castel Volturno	Cattle	CE1	SB0120	4	5	5	3	3	10	4	4	4	3	6	5	Genotype 1
217495-8	2008	Campania	Castel Volturno	Cattle	CE1	SB0120	4	5	5	3	3	10	4	4	4	3	6	5	Genotype 1
86342-3	2008	Lazio	San Oreste	Cattle	RM1	SB0120	4	5	5	3	3	10	4	4	4	3	6	5	Genotype 1
264111-8	2008	Puglia	Sannicandro Garganico	Cattle	FG11	SB0120	4	5	5	3	3	10	4	4	4	3	6	5	Genotype 1
147614-2	2008	Calabria	Gerace	Cattle	RC1	SB0120	4	5	5	3	3	10	4	4	4	3	6	5	Genotype 1
41424-9	2009	Puglia	Apricena	Cattle	FG1	SB0120	4	5	5	3	3	10	4	4	4	3	6	5	Genotype 1
116885	2009	Puglia	Vieste	Cattle	FG2	SB0120	4	5	5	3	3	10	4	4	4	3	6	5	Genotype 1
14845-22	2009	Puglia	Apricena	Cattle	FG1	SB0120	4	5	5	3	3	10	4	4	4	3	6	5	Genotype 1
116866	2009	Puglia	Carpino	Cattle	FG3	SB0120	4	5	5	3	3	10	4	4	4	3	6	5	Genotype 1
281026	2009	Campania	San Gregorio Magno	Cattle	SA1	SB0120	4	5	5	3	3	10	4	4	4	3	6	5	Genotype 1
281066	2009	Campania	Ariano Irpino	Cattle	AV1	SB0120	4	5	5	3	3	10	4	4	4	3	6	5	Genotype 1
322467	2009	Campania	Sessa Aurunca	Cattle	CE2	SB0120	4	5	5	3	3	10	4	4	4	3	6	5	Genotype 1
30020	2010	Sicilia	Ferla	Cattle	SR2	SB0120	4	5	5	3	3	10	4	4	4	3	6	5	Genotype 1
161451	2010	Puglia	Vico del Gargano	Cattle	FG12	SB0120	4	5	5	3	3	7	4	4	4	3	4	5	Other genotype
232080	2010	Puglia	Carpino	Cattle	FG8	SB0120	4	5	5	3	3	10	4	4	4	3	6	5	Genotype 1
252743-5	2010	Puglia	Apricena	Cattle	FG5	SB0120	4	5	5	3	3	9	4	4	2	2	6	5	Other genotype
324979-3	2010	Puglia	Apricena	Cattle	FG6	SB0120	4	5	5	3	3	10	4	4	4	3	6	5	Genotype 1
325567	2010	Sicilia	Monforte San Giorgio	Cattle	ME2	SB0120	4	5	5	3	3	10	4	4	4	3	6	5	Genotype 1
72621	2011	Lazio	Segni	Cattle	RM2	SB0120	4	5	5	3	3	10	4	4	4	3	6	5	Genotype 1
227390	2011	Campania	San Giorgio La Molara	Cattle	BN3	SB0120	4	5	5	3	3	10	4	4	4	3	6	5	Genotype 1
116607	2012	Veneto	Montebelluna	Cattle	TV1	SB0120	4	5	5	3	3	10	4	4	4	3	6	5	Genotype 1
210849	2012	Lazio	Magliano Sabina	Cattle	RI1	SB0120	4	5	5	3	3	10	4	4	4	3	6	5	Genotype 1
299428	2012	Calabria	Cimmà	Cattle	RC2	SB0120	4	5	5	3	3	10	4	4	4	3	6	5	Genotype 1
189236	2012	Sicilia	Ragusa	Cattle	RG1	SB0120	4	5	5	3	3	10	4	4	4	3	6	5	Genotype 1
312198	2012	Sicilia	Caltanissetta	Cattle	CL1	SB0120	4	5	5	3	3	10	4	4	4	3	6	5	Genotype 1
183310	2013	Campania	Morcone	Cattle	BN2	SB0120	4	5	5	3	3	10	4	4	4	3	6	5	Genotype 1
276824	2013	Sicilia	Carlentini	Cattle	SR1	SB0120	4	5	5	3	3	10	4	4	4	3	6	5	Genotype 1
332962	2013	Puglia	Monte Sant’Angelo	Cattle	FG10	SB0120	4	5	5	3	3	10	4	4	4	3	6	5	Genotype 1
332998	2013	Puglia	Carpino	Cattle	FG4	SB0120	4	5	5	3	3	10	4	4	4	3	6	5	Genotype 1
332163	2014	Sicilia	Nicosia	Cattle	EN1	SB0120	4	5	5	3	3	10	4	4	4	3	6	5	Genotype 1
178024	2014	Sicilia	Ragusa	Cattle	RG2	SB0120	4	5	5	3	3	10	4	4	4	3	6	5	Genotype 1
27547	2016	Sicilia	Scicli	Cattle	RG3	SB0120	4	5	5	3	3	10	4	4	4	3	6	5	Genotype 1
188975	2016	Sicilia	Caronia	Cattle	C6	SB0120	4	5	5	3	3	10	4	4	4	3	6	5	Genotype 1
188595	2016	Campania	Castelpagano	Cattle	BN1	SB0120	4	5	5	2	3	10	4	4	4	3	6	5	Other genotype
151773	2010	Campania	Serre	Cattle	SA2	SB0120	4	5	5	3	3	10	4	4	4	3	6	5	Genotype 1
355334	2016	Puglia	Mattinata	Cattle	FG9	SB0120	4	5	5	3	3	10	4	4	4	3	6	5	Genotype 1
24769	2017	Sicilia	Caronia	Cattle	C1	SB0120	4	5	5	3	3	10	4	4	4	3	6	5	Genotype 1
153494	2017	Sicilia	Caronia	Cattle	C1	SB0120	4	5	5	3	3	10	4	4	4	3	6	5	Genotype 1
234123	2017	Sicilia	Caronia	Domestic Black pig	C2	SB0120	4	5	5	3	3	10	4	4	4	3	6	5	Genotype 1
244499	2015	Sicilia	Caronia	Cattle	C3	SB0120	4	5	5	3	3	10	4	4	4	3	6	5	Genotype 1
244502	2015	Sicilia	Caronia	Cattle	C3	SB0120	4	5	5	3	3	10	4	4	4	3	6	5	Genotype 1
244496	2015	Sicilia	Caronia	Cattle	C3	SB0120	4	5	5	3	3	10	4	4	4	3	6	5	Genotype 1
272263	2015	Sicilia	Caronia	Cattle	C3	SB0120	4	5	5	3	3	10	4	4	4	3	6	5	Genotype 1
274044	2016	Sicilia	Caronia	Cattle	C3	SB0120	4	5	5	3	3	10	4	4	4	3	6	5	Genotype 1
62643	2016	Sicilia	Caronia	Cattle	C3	SB0120	4	5	5	3	3	10	4	4	4	3	6	5	Genotype 1
61589	2017	Sicilia	Caronia	Cattle	C3	SB0120	4	5	5	3	3	10	4	4	4	3	6	5	Genotype 1
146104	2018	Sicilia	Caronia	Cattle	C4	SB0120	4	5	5	3	3	10	4	4	4	3	6	5	Genotype 1
234179	2017	Sicilia	Caronia	Cattle	C5	SB0120	4	5	5	3	3	10	4	4	4	3	6	5	Genotype 1
188976	2016	Sicilia	Caronia	Cattle	C6	SB0120	4	5	5	3	3	10	4	4	4	3	6	5	Genotype 1
195041	2016	Sicilia	Caronia	Cattle	C6	SB0120	4	5	5	3	3	10	4	4	4	3	6	5	Genotype 1
211170	2016	Sicilia	Caronia	Domestic Black pig	C7	SB0120	4	5	5	3	3	10	4	4	4	3	6	5	Genotype 1
169975	2016	Sicilia	Caronia	Cattle	C8	SB0120	4	5	5	3	3	10	4	4	4	3	6	5	Genotype 1
235244	2016	Sicilia	Caronia	Cattle	C9	SB0120	4	5	5	3	3	10	4	4	4	3	6	5	Genotype 1
65758	2017	Sicilia	Caronia	Cattle	C10	SB0120	4	5	5	3	3	10	4	4	4	3	6	5	Genotype 1
84268	2017	Sicilia	Caronia	Cattle	C10	SB0120	4	5	5	3	3	10	4	4	4	3	6	5	Genotype 1
146116	2018	Sicilia	Caronia	Domestic Black pig	C10	SB0120	4	5	5	3	3	10	4	4	4	3	6	5	Genotype 1
373059	2016	Sicilia	Caronia	Cattle	C11	SB0120	4	5	5	3	3	10	4	4	4	3	6	5	Genotype 1
305672	2015	Sicilia	Caronia	Cattle	C12	SB0841	4	5	5	3	3	10	4	4	4	3	6	5	Other genotype
323108	2016	Sicilia	Caronia	Domestic Black pig	C12	SB0120	4	5	5	3	3	10	4	4	4	3	6	5	Genotype 1
24774	2017	Sicilia	Caronia	Cattle	C13	SB0120	4	5	5	3	3	10	4	4	4	3	6	5	Genotype 1
87013	2017	Sicilia	Caronia	Cattle	C13	SB0841	4	5	5	3	3	10	4	4	4	3	6	5	Other genotype
105469	2013	Marche	Matelica	Cattle	MC1	SB0120	3	3	5	3	3	10	4	4	4	3	6	5	Matelica Genotype
105486	2013	Marche	Matelica	Cattle	MC1	SB0120	3	3	5	3	3	10	4	4	4	3	6	5	Matelica Genotype
105493	2013	Marche	Matelica	Cattle	MC1	SB0120	3	3	5	3	3	10	4	4	4	3	6	5	Matelica Genotype
105505	2013	Marche	Matelica	Cattle	MC1	SB0120	3	3	5	3	3	10	4	4	4	3	6	5	Matelica Genotype
105513	2013	Marche	Matelica	Cattle	MC1	SB0120	3	3	5	3	3	10	4	4	4	3	6	5	Matelica Genotype
105517	2013	Marche	Matelica	Cattle	MC1	SB0120	3	3	5	3	3	10	4	4	4	3	6	5	Matelica Genotype
189035	2013	Marche	Matelica	Cattle	MC1	SB0120	3	3	5	3	3	10	4	4	4	3	6	5	Matelica Genotype
159281	2016	Marche	Castel Raimondo	Cattle	MC2	SB0120	3	3	5	3	3	10	4	4	4	3	6	5	Matelica Genotype
47238	2017	Marche	Matelica	Cattle	MC3	SB0120	3	3	5	3	3	10	4	4	4	3	6	5	Matelica Genotype
47279	2017	Marche	Gagliole	Wild Boar		SB0120	3	3	5	3	3	10	4	4	4	3	6	5	Matelica Genotype
47312	2017	Marche	Matelica	Wild Boar		SB0120	3	3	5	3	3	10	4	4	4	3	6	5	Matelica Genotype
235678	2017	Marche	San Severino Marche	Wild Boar		SB0120	3	3	5	3	3	10	4	4	4	3	6	5	Matelica Genotype
231230	2015	Marche	Matelica	Wild Boar		SB0120	3	3	5	3	3	10	4	4	4	3	6	5	Matelica Genotype
231240	2015	Marche	Matelica	Wild Boar		SB0120	3	3	5	3	3	10	4	4	4	3	6	5	Matelica Genotype
169505	2010	Marche	Matelica	Wild Boar		SB0120	3	3	5	3	3	10	4	4	4	3	6	5	Matelica Genotype
207778	2012	Marche	Matelica	Wild Boar		SB0120	3	3	5	3	3	10	4	4	4	3	6	5	Matelica Genotype
106198-2	2013	Marche	Matelica	Wild Boar		SB0120	3	3	5	3	3	10	4	4	4	3	6	5	Matelica Genotype
