# Supplementary material for: Inside Mycobacterium bovis SB0120 spoligotype circulating in Italy: analysis of the most frequent genotypes by whole genome sequencing
Source: Front Microbiol. 2024 Jul 26;15:1416605. doi: 10.3389/fmicb.2024.1416605 (PMC11310128; doi:10.3389/fmicb.2024.1416605)
Supplement: Supplementary file 5 [file Table_2.xlsx]

## Sheet: Supplementary Table 2
Country Isolation	Host	Accession Number	Clonal Complex		Spoligotype	References
Germany	cattle	ERR1462578	La2	La2	SB0418	Broeckl 2017
Netherland	NA	ERR2517523	La1.7	La1.7.1	SB0121	Brites 2021
Uganda	cattle	SRR8065076	La1.1	La1.1	SB1405	Brites 2021
Eritrea	cattle	SRR5486074	La1.2	La1.2	SB0120	Ghebremariam 2018
Eritrea	cattle	SRR5486077	La1.2	La1.2	SB0120	Ghebremariam 2018
Eritrea	cattle	SRR5486078	La1.2	La1.2	SB0120	Ghebremariam 2018
Eritrea	cattle	SRR5486079	La1.2	La1.2	SB0120	Ghebremariam 2018
Eritrea	cattle	SRR5486082	La1.2	La1.2	SB0120	Ghebremariam 2018
Eritrea	cattle	SRR5486083	La1.2	La1.2	SB0120	Ghebremariam 2018
Eritrea	cattle	SRR5486084	La1.2	La1.2	SB0120	Ghebremariam 2018
Eritrea	cattle	SRR5486085	La1.2	La1.2	SB0120	Ghebremariam 2018
Spain	cattle	SRR5486087	La1.2	La1.2	SB0120	Ghebremariam 2018
Spain	cattle	SRR5486088	La1.2	La1.2	SB0120	Ghebremariam 2018
Spain	cattle	SRR13888774	La2	La2	SB0418	Ghebremariam 2018
Eritrea	cattle	SRR5486086	La1.2	La1.2	SB0120	Ghebremariam 2018
France	wild boar	SRR4117155	La1.2	La1.2	SB0120	Hauer 2019
France	wild boar	SRR4199188	La1.2	La1.2	SB0120	Hauer 2019
France	Cattle	SRR7851312	La1.2	La1.2	SB0120	Hauer 2019
France	Cattle	SRR7851316	La1.2	La1.2	SB0120	Hauer 2019
France	cattle	SRR7851319	La1.7	La1.7.1	SB0121	Hauer 2019
France	Cattle	SRR7851321	La1.2	La1.2	SB0120	Hauer 2019
France	Cattle	SRR7851322	La1.2	La1.2	SB0120	Hauer 2019
France	Cattle	SRR7851323	La1.2	La1.2	SB0120	Hauer 2019
France	Cattle	SRR7851326	La1.2	La1.2	SB0120	Hauer 2019
France	Deer	SRR7851330	La1.2	La1.2	SB0120	Hauer 2019
France	Cattle	SRR7851331	La1.2	La1.2	SB0120	Hauer 2019
France	cattle	SRR7851335	La1.7	La1.7.1	SB0121	Hauer 2019
France	Cattle	SRR7851342	La1.2	La1.2	SB0120	Hauer 2019
France	Cattle	SRR7851344	La1.2	La1.2	SB0120	Hauer 2019
France	Cattle	SRR7851345	La1.2	La1.2	SB0120	Hauer 2019
France	Cattle	SRR7851346	La1.2	La1.2	SB0120	Hauer 2019
France	Cattle	SRR7851350	La1.2	La1.2	SB0120	Hauer 2019
France	cattle	SRR7851351	La1.8	La1.8.1	SB0140	Hauer 2019
France	Cattle	SRR7851353	La1.2	La1.2	SB0120	Hauer 2019
France	Cattle	SRR7851356	La1.2	La1.2	SB0120	Hauer 2019
France	Cattle	SRR7851365	La1.2	La1.2	SB0120	Hauer 2019
France	Cattle	SRR7851366	La1.7	La1.7-unk4	SB0120	Hauer 2019
France	Cattle	SRR7851367	La1.2	La1.2	SB0120	Hauer 2019
France	Cattle	SRR7851369	La1.2	La1.2	SB0120	Hauer 2019
France	Cattle	SRR7851374	La1.2	La1.2	SB0120	Hauer 2019
France	Cattle	SRR7851375	La1.2	La1.2	SB0120	Hauer 2019
France	Cattle	SRR7851376	La1.8	La1.8.2	SB0120	Hauer 2019
France	Cattle	SRR7851381	La1.2	La1.2	SB0120	Hauer 2019
Germany	NA	ERR2200072	La1.4	La1.4	SB0120	Kohl 2020
Germany	cattle	ERR2815506	La1.2	La1.2	SB0120	Kohl 2020
Germany	NA	ERR2815509	La1.7	La1.7.1	SB0121	Kohl 2020
Germany	cattle	ERR2815510	La1.7	La1.7-unk4	SB0120	Kohl 2020
Germany	pig	ERR2815512	La1.7	La1.7-unk4	SB0120	Kohl 2020
Germany	human	ERR2815518	La1.4	La1.4	SB0120	Kohl 2020
Germany	NA	ERR2199785	La1.4	La1.4	SB0120	Kohl 2020
Germany	pig	ERR2815519	La1.7	La1.7-unk4	SB0120	Kohl 2020
Germany	cattle	ERR2815520	La1.7	La1.7-unk4	SB0120	Kohl 2020
Germany	human	ERR2815523	La1.7	La1.7.1	SB0120	Kohl 2020
Germany	human	ERR2815525	La1.2	La1.2	SB0120	Kohl 2020
Germany	human	ERR2815526	La1.2	La1.2	SB0120	Kohl 2020
Germany	NA	ERR2815531	La1.7	La1.7.1	SB0120	Kohl 2020
Germany	human	ERR2815533	La1.7	La1.7.1	SB0120	Kohl 2020
Germany	cattle	ERR2815535	La1.7	La1.7-unk4	SB0120	Kohl 2020
Germany	cattle	ERR2815536	La1.7	La1.7-unk4	SB0120	Kohl 2020
Germany	human	ERR2815543	La1.2	La1.2	SB0120	Kohl 2020
Germany	human	ERR2815548	La1.4	La1.4	SB0120	Kohl 2020
Germany	human	ERR2815554	La1.2	La1.2	SB0120	Kohl 2020
Germany	human	ERR2815560	La1.7	La1.7.1	SB0120	Kohl 2020
Germany	human	ERR2815563	La1.7	La1.7.1	SB0120	Kohl 2020
Germany	human	ERR2815569	La1.4	La1.4	SB0120	Kohl 2020
Germany	human	ERR2815572	La1.7	La1.7.1	SB0120	Kohl 2020
Germany	human	ERR2815573	La1.2	La1.2	SB0120	Kohl 2020
Germany	human	ERR2815574	La1.7	La1.7.1	SB0120	Kohl 2020
Germany	human	ERR2815578	La1.7	La1.7.1	SB0120	Kohl 2020
Germany	human	ERR2815589	La1.7	La1.7.1	SB0120	Kohl 2020
Germany	human	ERR2815594	La1.2	La1.2	SB0120	Kohl 2020
Germany	human	ERR2815595	La1.4	La1.4	SB0120	Kohl 2020
Germany	human	ERR2815597	La1.7	La1.7.1	SB0120	Kohl 2020
Germany	sea lion	ERR2815602	La1.2	La1.2	SB0120	Kohl 2020
Germany	cattle	ERR2815607	La1.2	La1.2	SB0120	Kohl 2020
Germany	BCG reference strain	ERR2815610	La1.2	La1.2	SB0120	Kohl 2020
Germany	NA	ERR2815611	La1.1	La1.1	SB1898	Kohl 2020
Germany	cattle	ERR2815612	La1.7	La1.7-unk4	SB0120	Kohl 2020
Germany	cattle	ERR2815613	La1.7	La1.7-unk4	SB0120	Kohl 2020
Germany	human	ERR551004	La1.7	La1.7.1	SB0120	Kohl 2020
Germany	human	ERR551191	La1.7	La1.7-unk4	SB0120	Kohl 2020
Germany	human	ERR551427	La1.2	La1.2	SB0120	Kohl 2020
Switzerland	NA	ERR2659161	La1.2	La1.2	SB0120	Brites 2018
Switzerland	NA	ERR2659162	La1.2	La1.2	SB0120	Brites 2018
Tunisia	human	SRR3085259	La1.2	La1.2	SB0120	Schena 2016
Morocco	human	SRR7131025	La1.2	La1.2	SB0120	Cabibbe 2018
Italy	human	SRR7131117	La1.2	La1.2	SB0120	Cabibbe 2018
Zambia	cattle	SRR8064853	La1.7	La1.7-unk5	SB0120	Loiseau 2020
Zambia	cattle	SRR8064854	La1.7	La1.7-unk5	SB0120	Loiseau 2020
Zambia	cattle	SRR8064855	La1.7	La1.7-unk5	SB0120	Loiseau 2020
Zambia	cattle	SRR8064856	La1.7	La1.7-unk5	SB0120	Loiseau 2020
Zambia	cattle	SRR8064857	La1.7	La1.7-unk5	SB0120	Loiseau 2020
Zambia	cattle	SRR8064858	La1.7	La1.7-unk5	SB0120	Loiseau 2020
Zambia	cattle	SRR8064859	La1.7	La1.7-unk5	SB0120	Loiseau 2020
Zambia	cattle	SRR8064860	La1.7	La1.7-unk5	SB0120	Loiseau 2020
France	cattle	ERR3825346	La1.2	La1.2	SB0120	Branger 2020
USA	Cattle	SRR7240297	La1.7	La1.7.1	SB0120	Orlosky 2018
USA	M. bovis BCG	SRR5485728	La1.2	La1.2	SB0120	Orlosky 2018
USA	Cattle	SRR7240428	La1.7	La1.7.1	SB0120	Orlsoky 2018
UK	cattle	ERR841874	La1.8	La1.8.1	SB0140	Trewby 2016
