# Supplementary material for: Inside Mycobacterium bovis SB0120 spoligotype circulating in Italy: analysis of the most frequent genotypes by whole genome sequencing
Source: Front Microbiol. 2024 Jul 26;15:1416605. doi: 10.3389/fmicb.2024.1416605 (PMC11310128; doi:10.3389/fmicb.2024.1416605)
Supplement: Supplementary file 6 [file Table_3.xlsx]

## Sheet: Supplementary Table 3
	Total number of strain			Sequenced strains			Time
	wild animal	Bovine isolates	bovine herds	wild animal	Bovine isolates	bovine herds
Genotype 1_Italy	51	295	139	0	36 (con solo 1 Caronia)	33	2008-2018
Genotype 1_Caronia	5	57	13	4	19	10	2015-2018
Genotype 2_Matelica	96	20	6	8	9	3	2010-2017
