# Supplementary material for: Inside Mycobacterium bovis SB0120 spoligotype circulating in Italy: analysis of the most frequent genotypes by whole genome sequencing
Source: Front Microbiol. 2024 Jul 26;15:1416605. doi: 10.3389/fmicb.2024.1416605 (PMC11310128; doi:10.3389/fmicb.2024.1416605)
Supplement: Supplementary file 7 [file Table_4.xlsx]

## Sheet: Supplementary Table 4 
filename	filesize	scantime	MTBC_animals/phylo
332962-2013_1_paired.fastq.gz.json	102423603	109	La1/La1.2
62643-2016_1_paired.fastq.gz.json	310201891	462	La1/La1.2
244499-2015_1_paired.fastq.gz.json	228525650	326	La1/La1.2
105513-2013_1_paired.fastq.gz.json	127058536	138	La1/La1.2
274044-2016_1_paired.fastq.gz.json	207838691	297	La1/La1.2
106198-2_1_paired.fastq.gz.json	131136126	151	La1/La1.2
234123-2017_1_paired.fastq.gz.json	259934416	375	La1/La1.2
147614-2-2008_1_paired.fastq.gz.json	151006872	108	La1/La1.2
65758-2017_1_paired.fastq.gz.json	309765813	449	La1/La1.2
161451-2010_1_paired.fastq.gz.json	217760748	214	La1/La1.2
14845-22-2009_1_paired.fastq.gz.json	270390027	184	La1/La1.2
244502-2015_1_paired.fastq.gz.json	217999648	323	La1/La1.2
146116-2018_1_paired.fastq.gz.json	243002296	324	La1/La1.2
61589-2017_1_paired.fastq.gz.json	241288350	330	La1/La1.2
30020-2010_1_paired.fastq.gz.json	255558839	264	La1/La1.2
373059-2016_1_paired.fastq.gz.json	235045169	353	La1/La1.2
217495-15-2008_1_paired.fastq.gz.json	167553367	168	La1/La1.2
211170-2016_1_paired.fastq.gz.json	214895025	309	La1/La1.2
188975-2016_1_paired.fastq.gz.json	66450090	69	La1/La1.2
27547-2016_1_paired.fastq.gz.json	77904899	79	La1/La1.2
232080-2010_1_paired.fastq.gz.json	178269430	187	La1 -- mixed coverage
231230_1_paired.fastq.gz.json	180658134	171	La1/La1.2
252743-5-2010_1_paired.fastq.gz.json	75001725	80	La1/La1.2
151773_1_paired.fastq.gz.json	130634732	112	La1/La1.2
47312-2017_1_paired.fastq.gz.json	159444494	141	La1/La1.2
169505-2010_1_paired.fastq.gz.json	122282433	132	La1/La1.2
188976-2016_1_paired.fastq.gz.json	188967628	271	La1/La1.2
332163-2014_1_paired.fastq.gz.json	80865844	81	La1/La1.2
299428_1_paired.fastq.gz.json	261851700	167	La1/La1.2
47279-2017_1_paired.fastq.gz.json	153142752	162	La1/La1.2
183310-2013_1_paired.fastq.gz.json	76599070	74	La1/La1.2
75602-3_1_paired.fastq.gz.json	156963535	140	La1/La1.2
235244-2016_1_paired.fastq.gz.json	206366405	258	La1/La1.2
355334-2016_1_paired.fastq.gz.json	69646724	84	La1/La1.2
116607_1_paired.fastq.gz.json	112731299	120	La1/La1.2
246283_1_paired.fastq.gz.json	150898303	133	La1/La1.2
312198-2012_1_paired.fastq.gz.json	86876246	95	La1/La1.2
324979-3-2010_1_paired.fastq.gz.json	86274979	86	La1/La1.2
240835-33-2007_1_paired.fastq.gz.json	220555754	215	La1/La1.2
84268-2017_1_paired.fastq.gz.json	211665696	302	La1/La1.2
281066-2009_1_paired.fastq.gz.json	205737611	188	La1/La1.2
272263-2015_1_paired.fastq.gz.json	204500184	298	La1/La1.2
325567-2010_1_paired.fastq.gz.json	68168696	63	La1/La1.2
332998-2013_1_paired.fastq.gz.json	101918368	111	La1/La1.2
105505-2013_1_paired.fastq.gz.json	88798912	106	La1/La1.2
41424-9-2009_1_paired.fastq.gz.json	141631462	123	La1/La1.2
188595-2016_1_paired.fastq.gz.json	87902934	109	La1/La1.2
87013-2017_1_paired.fastq.gz.json	215431289	311	La1/La1.2
24769-2017_1_paired.fastq.gz.json	251849372	295	La1/La1.2
189035-2013_1_paired.fastq.gz.json	215356701	196	La1/La1.2
24774-2017_1_paired.fastq.gz.json	217918009	317	La1/La1.2
234179-2017_1_paired.fastq.gz.json	227472647	327	La1/La1.2
49392-2_1_paired.fastq.gz.json	344784563	355	La1/La1.2
217495-8_1_paired.fastq.gz.json	183880578	167	La1/La1.2
105517-2013_1_paired.fastq.gz.json	87358802	61	La1/La1.2
116866-2009_1_paired.fastq.gz.json	202710417	198	La1/La1.2
231240_1_paired.fastq.gz.json	198580634	209	La1/La1.2
159281-2016_1_paired.fastq.gz.json	229370624	195	La1/La1.2
276824-2013_1_paired.fastq.gz.json	77837748	82	La1/La1.2
47238-2017_1_paired.fastq.gz.json	268367010	230	La1/La1.2
217495-14-2008_1_paired.fastq.gz.json	89281370	106	La1/La1.2
210849_1_paired.fastq.gz.json	139946738	118	La1/La1.2
195041-2016_1_paired.fastq.gz.json	276358385	369	La1/La1.2
305672-2015_1_paired.fastq.gz.json	174216833	217	La1/La1.2
153494-2017_1_paired.fastq.gz.json	233968294	319	La1/La1.2
281026-2009_1_paired.fastq.gz.json	179763935	176	La1/La1.2
105469-2013_1_paired.fastq.gz.json	93901481	104	La1/La1.2
227390-2011_1_paired.fastq.gz.json	144450623	130	La1/La1.2
105486-2013_1_paired.fastq.gz.json	71805748	72	La1/La1.2
235678-2017_1_paired.fastq.gz.json	163719898	143	La1/La1.2
189236-2012_1_paired.fastq.gz.json	74322138	65	La1/La1.2
72621_1_paired.fastq.gz.json	164117675	167	La1/La1.2
169975-2016_1_paired.fastq.gz.json	236034810	349	La1/La1.2
264111-8_1_paired.fastq.gz.json	158575681	159	La1/La1.2
207778-2012_1_paired.fastq.gz.json	117535861	97	La1/La1.2
116885_1_paired.fastq.gz.json	253727911	269	La1/La1.2
41424-1-2009_1_paired.fastq.gz.json	89324577	95	La1/La1.2
146104-2018_1_paired.fastq.gz.json	252390218	363	La1/La1.2
178024_1_paired.fastq.gz.json	134024899	131	La1/La1.2
322467-2009_1_paired.fastq.gz.json	170750182	161	La1/La1.2
244496-2015_1_paired.fastq.gz.json	230478700	321	La1/La1.2
323108-2016_1_paired.fastq.gz.json	197060870	282	La1/La1.2
105493-2012_1_paired.fastq.gz.json	384200964	405	La1/La1.2
86342-3_1_paired.fastq.gz.json	158418442	139	La1/La1.2
