# Supplementary material for: Inside Mycobacterium bovis SB0120 spoligotype circulating in Italy: analysis of the most frequent genotypes by whole genome sequencing
Source: Front Microbiol. 2024 Jul 26;15:1416605. doi: 10.3389/fmicb.2024.1416605 (PMC11310128; doi:10.3389/fmicb.2024.1416605)
Supplement: Supplementary file 8 [file Table_5.xlsx]

## Sheet: Supplementary Table 5
	105469-2013	105486-2013	105493-2012	105505-2013	105513-2013	105517-2013	106198-2	116607	116866-2009	116885	146104-2018	146116-2018	147614-2-2008	14845-22-2009	151773	153494-2017	159281-2016	161451-2010	169505-2010	169975-2016	178024	183310-2013	188595-2016	188975-2016	188976-2016	189035-2013	189236-2012	195041-2016	2012-210849	2016-246283	207778-2012	211170-2016	217495-8	227390	231230	231240	232080-2010	234123-2017	234179-2017	235244-2016	235678-2017	240835-33-2007	244496-2015	244499-2015	244502-2015	24769-2017	24774-2017	252743-5-2010	264111-8
105469-2013	0	1	1	1	1	1	2	227	233	228	222	220	230	227	241	222	2	229	1	225	232	226	211	221	221	2	227	222	232	291	1	225	20	235	1	1	114	220	229	224	5	231	229	231	229	219	222	127	224
105486-2013	1	0	0	0	0	0	1	226	232	227	221	219	229	226	240	222	1	227	0	225	231	225	210	221	221	1	226	222	230	291	0	225	19	235	0	0	113	220	228	224	4	230	228	230	228	219	222	126	223
105493-2012	1	0	0	0	0	0	1	226	232	227	222	219	229	226	240	222	1	228	0	225	231	225	210	221	221	0	226	222	231	291	0	226	19	235	0	0	113	220	229	224	4	230	228	231	228	219	222	126	223
105505-2013	1	0	0	0	0	0	1	225	231	226	221	218	228	225	239	221	1	228	0	224	230	224	210	220	220	1	225	221	230	290	0	224	19	235	0	0	113	219	228	223	4	229	227	229	227	218	221	126	222
105513-2013	1	0	0	0	0	0	1	226	232	227	222	219	229	226	240	222	1	228	0	225	231	225	210	221	221	1	226	222	231	291	0	225	19	235	0	0	113	220	229	224	4	230	228	231	228	219	222	126	223
105517-2013	1	0	0	0	0	0	1	224	230	225	219	217	227	224	238	219	1	227	0	222	229	224	209	219	218	1	225	219	230	291	0	222	19	234	0	0	113	217	226	221	4	228	226	228	226	216	219	126	221
106198-2	2	1	1	1	1	1	0	227	233	228	222	220	230	227	241	223	2	229	1	226	232	226	211	222	222	2	227	223	232	292	1	226	20	236	1	1	114	221	229	225	5	231	229	232	229	220	223	127	224
116607	227	226	226	225	226	224	227	0	99	94	72	70	49	93	108	73	226	214	225	76	6	94	122	74	72	227	3	73	143	202	226	76	47	219	225	226	48	71	79	75	230	97	79	82	79	71	73	56	91
116866-2009	233	232	232	231	232	230	233	99	0	34	93	91	102	33	99	94	232	219	231	97	103	34	128	95	93	233	100	94	147	208	232	97	50	224	231	232	21	92	100	96	236	96	100	103	100	92	94	32	30
116885	228	227	227	226	227	225	228	94	34	0	88	86	97	7	94	89	227	214	226	92	98	30	122	90	88	228	95	89	142	202	227	92	45	219	226	227	11	87	95	91	231	92	95	98	95	87	89	28	26
146104-2018	222	221	222	221	222	219	222	72	93	88	0	14	75	87	102	57	222	210	220	59	76	88	117	58	56	223	73	57	137	197	222	58	42	214	221	222	43	55	23	59	225	92	31	33	31	55	56	51	85
146116-2018	220	219	219	218	219	217	220	70	91	86	14	0	73	85	100	55	219	206	218	57	74	86	115	56	54	220	71	55	134	195	219	56	40	212	218	219	42	53	21	57	223	89	29	31	29	53	54	49	83
147614-2-2008	230	229	229	228	229	227	230	49	102	97	75	73	0	96	111	76	229	216	228	79	53	97	126	77	75	230	50	76	145	206	229	79	50	222	228	229	51	74	82	78	233	100	82	84	82	74	76	59	94
14845-22-2009	227	226	226	225	226	224	227	93	33	7	87	85	96	0	93	88	226	213	225	91	97	29	122	89	87	227	94	88	141	202	226	91	44	218	225	226	10	86	94	90	230	90	94	97	94	86	88	27	25
151773	241	240	240	239	240	238	241	108	99	94	102	100	111	93	0	103	240	228	239	106	112	94	136	104	102	241	109	103	157	217	240	106	58	233	239	240	55	101	109	105	244	105	109	111	109	101	103	64	91
153494-2017	222	222	222	221	222	219	223	73	94	89	57	55	76	88	103	0	222	210	221	10	77	89	118	7	5	223	73	6	138	198	222	7	43	212	220	222	45	2	64	6	226	93	64	65	64	2	5	52	86
159281-2016	2	1	1	1	1	1	2	226	232	227	222	219	229	226	240	222	0	228	1	225	231	226	210	222	221	2	227	222	231	291	1	225	20	236	1	1	114	220	229	224	5	230	228	231	228	219	222	127	223
161451-2010	229	227	228	228	228	227	229	214	219	214	210	206	216	213	228	210	228	0	228	213	219	212	197	208	209	229	213	210	216	278	228	213	107	175	227	227	109	207	217	212	232	218	216	219	216	207	210	88	210
169505-2010	1	0	0	0	0	0	1	225	231	226	220	218	228	225	239	221	1	228	0	224	230	224	210	220	220	1	225	221	230	290	0	224	19	235	0	0	113	219	227	223	4	229	227	229	227	218	221	126	222
169975-2016	225	225	225	224	225	222	226	76	97	92	59	57	79	91	106	10	225	213	224	0	80	92	121	12	9	226	76	10	141	201	225	11	46	215	223	225	46	8	66	12	229	95	66	67	66	8	9	55	89
178024	232	231	231	230	231	229	232	6	103	98	76	74	53	97	112	77	231	219	230	80	0	98	127	78	76	232	7	77	147	207	231	80	52	224	230	231	53	75	83	79	235	101	83	86	83	75	77	61	95
183310-2013	226	225	225	224	225	224	226	94	34	30	88	86	97	29	94	89	226	212	224	92	98	0	121	90	88	226	95	89	142	202	225	92	44	217	225	225	16	87	95	91	229	91	95	98	95	87	89	20	12
188595-2016	211	210	210	210	210	209	211	122	128	122	117	115	126	122	136	118	210	197	210	121	127	121	0	117	117	211	122	118	119	155	210	121	55	203	209	210	57	116	124	120	213	126	124	126	124	116	118	61	120
188975-2016	221	221	221	220	221	219	222	74	95	90	58	56	77	89	104	7	222	208	220	12	78	90	117	0	6	222	74	7	138	197	221	10	43	212	220	221	43	5	65	9	225	93	65	67	65	5	7	52	87
188976-2016	221	221	221	220	221	218	222	72	93	88	56	54	75	87	102	5	221	209	220	9	76	88	117	6	0	222	72	5	137	197	221	6	42	211	219	221	42	3	63	7	225	91	63	64	63	3	4	51	85
189035-2013	2	1	0	1	1	1	2	227	233	228	223	220	230	227	241	223	2	229	1	226	232	226	211	222	222	0	227	223	232	292	1	226	20	236	1	1	114	221	230	225	5	231	229	232	229	220	223	127	224
189236-2012	227	226	226	225	226	225	227	3	100	95	73	71	50	94	109	73	227	213	225	76	7	95	122	74	72	227	0	73	143	203	226	76	48	219	226	226	49	71	80	75	230	98	80	83	80	71	73	57	92
195041-2016	222	222	222	221	222	219	223	73	94	89	57	55	76	88	103	6	222	210	221	10	77	89	118	7	5	223	73	0	138	198	222	7	43	212	220	222	43	4	64	8	226	92	64	65	64	4	5	52	86
2012-210849	232	230	231	230	231	230	232	143	147	142	137	134	145	141	157	138	231	216	230	141	147	142	119	138	137	232	143	138	0	198	231	141	74	224	230	230	76	135	144	140	235	146	144	147	144	136	138	82	139
2016-246283	291	291	291	290	291	291	292	202	208	202	197	195	206	202	217	198	291	278	290	201	207	202	155	197	197	292	203	198	198	0	291	201	134	283	289	291	136	196	204	200	295	206	204	206	204	196	198	142	200
207778-2012	1	0	0	0	0	0	1	226	232	227	222	219	229	226	240	222	1	228	0	225	231	225	210	221	221	1	226	222	231	291	0	225	19	235	0	0	113	220	229	224	4	230	228	230	228	219	222	126	223
211170-2016	225	225	226	224	225	222	226	76	97	92	58	56	79	91	106	7	225	213	224	11	80	92	121	10	6	226	76	7	141	201	225	0	46	215	223	225	46	5	65	9	229	95	65	66	65	5	6	55	89
217495-8	20	19	19	19	19	19	20	47	50	45	42	40	50	44	58	43	20	107	19	46	52	44	55	43	42	20	48	43	74	134	19	46	0	115	19	19	1	41	49	45	23	3	49	52	49	40	43	6	41
227390	235	235	235	235	235	234	236	219	224	219	214	212	222	218	233	212	236	175	235	215	224	217	203	212	211	236	219	212	224	283	235	215	115	0	234	235	116	210	221	214	239	223	221	223	221	209	212	89	215
231230	1	0	0	0	0	0	1	225	231	226	221	218	228	225	239	220	1	227	0	223	230	225	209	220	219	1	226	220	230	289	0	223	19	234	0	0	113	218	228	222	4	229	227	230	227	218	220	126	222
231240	1	0	0	0	0	0	1	226	232	227	222	219	229	226	240	222	1	227	0	225	231	225	210	221	221	1	226	222	230	291	0	225	19	235	0	0	113	220	229	224	4	230	228	231	228	219	222	126	223
232080-2010	114	113	113	113	113	113	114	48	21	11	43	42	51	10	55	45	114	109	113	46	53	16	57	43	42	114	49	43	76	136	113	46	1	116	113	113	0	41	50	45	117	50	50	54	50	41	43	7	12
234123-2017	220	220	220	219	220	217	221	71	92	87	55	53	74	86	101	2	220	207	219	8	75	87	116	5	3	221	71	4	135	196	220	5	41	210	218	220	41	0	62	4	224	91	62	63	62	0	3	50	84
234179-2017	229	228	229	228	229	226	229	79	100	95	23	21	82	94	109	64	229	217	227	66	83	95	124	65	63	230	80	64	144	204	229	65	49	221	228	229	50	62	0	66	232	99	38	40	38	62	63	58	92
235244-2016	224	224	224	223	224	221	225	75	96	91	59	57	78	90	105	6	224	212	223	12	79	91	120	9	7	225	75	8	140	200	224	9	45	214	222	224	45	4	66	0	228	95	66	67	66	4	7	54	88
235678-2017	5	4	4	4	4	4	5	230	236	231	225	223	233	230	244	226	5	232	4	229	235	229	213	225	225	5	230	226	235	295	4	229	23	239	4	4	117	224	232	228	0	234	232	235	232	223	226	130	227
240835-33-2007	231	230	230	229	230	228	231	97	96	92	92	89	100	90	105	93	230	218	229	95	101	91	126	93	91	231	98	92	146	206	230	95	3	223	229	230	50	91	99	95	234	0	98	101	98	91	92	58	88
244496-2015	229	228	228	227	228	226	229	79	100	95	31	29	82	94	109	64	228	216	227	66	83	95	124	65	63	229	80	64	144	204	228	65	49	221	227	228	50	62	38	66	232	98	0	1	2	62	63	58	92
244499-2015	231	230	231	229	231	228	232	82	103	98	33	31	84	97	111	65	231	219	229	67	86	98	126	67	64	232	83	65	147	206	230	66	52	223	230	231	54	63	40	67	235	101	1	0	3	63	64	61	95
244502-2015	229	228	228	227	228	226	229	79	100	95	31	29	82	94	109	64	228	216	227	66	83	95	124	65	63	229	80	64	144	204	228	65	49	221	227	228	50	62	38	66	232	98	2	3	0	62	63	58	92
24769-2017	219	219	219	218	219	216	220	71	92	87	55	53	74	86	101	2	219	207	218	8	75	87	116	5	3	220	71	4	136	196	219	5	40	209	218	219	41	0	62	4	223	91	62	63	62	0	3	49	84
24774-2017	222	222	222	221	222	219	223	73	94	89	56	54	76	88	103	5	222	210	221	9	77	89	118	7	4	223	73	5	138	198	222	6	43	212	220	222	43	3	63	7	226	92	63	64	63	3	0	52	86
252743-5-2010	127	126	126	126	126	126	127	56	32	28	51	49	59	27	64	52	127	88	126	55	61	20	61	52	51	127	57	52	82	142	126	55	6	89	126	126	7	50	58	54	130	58	58	61	58	49	52	0	16
264111-8	224	223	223	222	223	221	224	91	30	26	85	83	94	25	91	86	223	210	222	89	95	12	120	87	85	224	92	86	139	200	223	89	41	215	222	223	12	84	92	88	227	88	92	95	92	84	86	16	0
272263-2015	229	228	228	227	228	226	229	79	100	95	31	29	82	94	109	64	228	216	227	66	83	95	124	65	63	229	80	64	144	204	228	65	49	221	227	228	50	62	38	66	232	98	0	1	2	62	63	58	92
274044-2016	228	227	227	226	227	225	228	78	99	94	30	28	81	93	108	63	227	215	226	65	82	94	123	64	62	228	79	63	143	203	227	64	48	220	226	227	50	61	37	65	231	97	3	4	3	61	62	57	91
27547-2016	226	225	226	224	225	224	226	79	100	95	30	28	82	94	108	62	227	213	224	66	82	95	121	63	61	227	79	62	142	201	225	65	48	219	226	225	49	61	38	64	230	98	25	28	25	61	62	57	91
276824-2013	228	227	227	226	227	226	228	80	101	96	32	30	83	95	110	64	228	214	226	67	84	96	123	65	63	228	81	64	144	204	227	67	49	219	227	227	50	62	39	66	231	99	39	42	39	62	64	58	93
281026-2009	230	229	230	229	230	227	230	48	101	96	74	72	3	95	110	75	230	217	228	78	52	96	125	76	74	231	49	75	144	205	230	78	50	222	229	230	51	73	81	77	233	99	81	83	81	73	75	59	93
281066-2009	222	221	221	220	221	220	222	73	94	89	25	23	76	88	103	58	222	208	220	61	77	89	117	59	57	222	74	58	137	198	221	61	43	215	221	221	44	56	32	60	225	92	32	35	32	56	58	52	86
299428	233	233	234	232	233	230	234	100	98	93	94	92	103	92	108	93	233	220	232	96	104	93	129	94	92	234	100	93	148	209	234	96	51	224	231	233	51	91	101	95	237	97	101	103	101	91	93	61	90
30020-2010	227	226	227	226	227	224	227	77	98	93	29	27	80	92	107	62	227	214	225	65	81	93	121	63	61	228	78	62	141	202	227	65	47	219	226	227	48	60	36	64	230	97	36	39	36	60	62	56	90
305672-2015	242	242	243	243	242	241	244	228	234	229	225	222	231	228	242	223	243	184	242	225	233	227	212	221	222	243	227	223	233	292	242	224	123	178	241	242	125	221	232	225	246	232	231	231	231	220	222	81	225
312198-2012	224	223	223	222	223	222	224	76	97	92	20	18	79	91	106	60	224	210	222	63	80	92	119	61	59	224	77	60	140	201	223	63	45	216	223	223	46	58	15	62	227	95	35	38	35	58	60	54	89
322467-2009	224	223	223	222	223	222	224	91	74	69	85	83	94	68	91	86	224	210	222	89	95	69	118	87	85	224	92	86	139	199	223	89	42	216	223	223	35	84	92	88	227	88	92	95	92	84	86	45	66
323108-2016	224	224	224	223	224	221	225	75	96	91	59	57	78	90	105	10	224	212	223	8	79	91	120	11	9	225	75	10	140	200	224	11	45	214	222	224	45	8	66	12	228	95	66	67	66	8	9	54	88
324979-3-2010	227	226	226	225	226	225	227	95	34	30	89	87	98	29	95	89	227	213	225	92	99	20	122	90	88	227	96	89	143	203	226	92	45	218	226	226	16	87	96	91	230	92	96	99	96	87	89	22	16
325567-2010	223	222	222	221	222	221	223	74	96	91	27	25	78	90	105	60	223	209	221	63	78	91	118	61	59	223	75	60	139	199	222	63	44	216	222	222	45	58	34	62	226	94	34	37	34	58	60	53	88
332163-2014	226	225	225	224	225	224	226	78	99	94	22	20	81	93	108	62	226	213	224	65	82	94	122	63	61	226	79	62	143	202	225	65	47	218	225	225	48	60	17	64	229	97	37	40	37	60	62	56	91
332962-2013	232	231	231	230	231	230	232	100	20	36	94	92	103	35	100	94	232	218	230	97	104	36	127	95	93	232	101	94	148	209	231	97	50	223	231	231	22	92	101	96	235	97	101	104	101	92	94	33	32
332998-2013	237	236	236	235	236	235	237	105	10	40	99	97	108	39	105	100	237	223	235	103	109	40	132	101	99	237	106	100	153	213	236	103	55	229	236	236	26	98	106	102	240	102	106	109	106	98	100	37	36
355334-2016	228	227	227	227	227	224	228	95	33	29	89	87	98	28	94	90	226	214	227	93	99	29	123	90	89	228	95	90	143	203	227	93	45	218	225	227	16	88	96	92	230	92	96	98	96	88	90	26	25
373059-2016	220	219	220	219	220	217	220	70	91	86	17	15	73	85	100	55	220	208	218	57	74	86	115	56	54	221	71	55	135	195	220	56	40	212	219	220	42	53	10	57	223	90	26	28	26	53	54	49	83
41424-9-2009	226	225	225	224	225	223	226	93	32	2	87	85	96	5	93	87	225	213	224	90	97	28	121	88	86	226	94	87	142	202	225	90	43	217	224	225	8	85	94	89	229	90	94	97	94	85	87	25	24
47238-2017	6	5	5	5	5	5	6	231	237	232	227	224	234	231	245	227	4	232	5	230	236	230	214	226	226	6	231	227	235	296	5	230	24	240	5	5	118	225	234	229	9	235	233	236	233	224	227	131	228
47279-2017	3	2	2	2	2	2	1	227	233	228	222	220	230	227	241	223	3	230	2	226	232	226	212	222	222	3	227	223	232	292	2	226	21	237	2	2	115	221	229	225	6	231	229	231	229	220	223	128	224
47312-2017	4	3	3	3	3	3	2	229	235	230	224	222	232	229	243	225	4	231	3	228	234	228	213	224	224	4	229	225	234	294	3	228	22	238	3	3	116	223	231	227	7	233	231	233	231	222	225	129	226
49392-2	232	231	232	231	232	230	232	99	98	94	94	91	102	92	107	95	233	220	230	97	103	93	127	95	93	233	100	94	147	208	232	97	5	225	232	232	52	93	101	97	235	4	100	103	100	93	94	60	90
61589-2017	231	230	233	230	232	227	232	82	103	98	33	31	84	97	110	66	233	221	228	69	85	98	125	67	65	234	82	66	146	205	231	67	53	225	232	232	53	65	41	68	236	102	3	4	3	65	65	62	94
62643-2016	228	227	230	227	229	225	229	80	101	96	30	28	82	95	108	63	230	218	226	66	83	96	123	65	62	231	80	63	144	203	228	64	50	222	229	229	51	62	38	65	233	100	2	3	2	62	62	59	92
65758-2017	221	220	220	219	220	218	221	71	92	87	15	1	74	86	101	56	220	208	219	58	75	87	116	57	55	221	72	56	136	196	220	57	41	213	219	220	43	54	22	58	224	90	30	32	30	54	55	50	84
72621	239	238	238	237	238	236	239	105	104	99	99	97	108	98	113	100	238	226	237	103	109	99	134	101	99	239	106	100	154	214	238	103	23	231	237	238	57	98	106	102	242	36	106	108	106	98	100	66	96
75602-3	237	237	237	237	237	236	238	221	226	221	216	214	224	220	235	214	238	178	237	217	226	219	206	214	213	238	221	214	227	287	237	217	117	14	236	237	118	212	223	216	241	225	223	225	223	211	214	91	217
84268-2017	219	218	219	218	219	217	219	70	91	86	14	0	73	85	100	54	220	207	217	56	74	86	114	55	53	220	71	54	135	195	219	55	41	212	219	219	43	52	21	56	222	89	29	31	29	52	53	50	83
86342-3	228	227	227	226	227	227	228	140	144	140	134	132	143	139	154	135	228	214	226	138	144	140	116	136	134	228	141	135	10	196	227	138	71	221	227	227	73	133	141	137	231	143	141	144	141	133	135	79	137
87013-2017	240	240	241	241	240	239	242	226	232	227	223	220	229	226	240	221	241	182	240	223	231	225	210	219	220	241	225	221	231	290	240	222	121	176	239	240	122	219	230	223	244	231	229	230	229	218	220	79	223
ERR1462578	972	971	974	974	973	969	973	975	983	976	973	972	979	977	989	972	974	978	972	973	980	973	959	965	969	974	971	970	981	1040	973	973	865	981	972	974	153	968	981	972	977	982	980	983	980	968	970	878	972
ERR2199785	542	541	545	543	544	539	544	541	548	541	540	535	543	542	554	539	542	546	543	541	547	540	529	534	537	545	538	538	545	605	544	541	429	545	540	543	292	535	547	540	548	549	546	548	546	535	538	442	539
ERR2200072	541	542	543	542	543	539	543	542	548	541	540	537	544	542	555	538	542	547	542	540	548	540	528	534	536	544	540	537	547	606	543	540	429	547	540	543	294	535	547	539	547	548	546	548	546	534	537	443	539
ERR2517523	529	528	533	531	531	527	531	531	538	531	529	522	534	532	542	527	531	536	531	529	536	528	516	520	523	534	527	526	531	590	531	527	419	537	528	530	284	522	535	528	536	539	533	535	534	523	524	431	527
ERR2659161	260	259	259	259	259	259	260	260	264	259	254	252	263	258	272	256	260	262	259	259	265	258	245	256	255	260	261	255	266	324	259	259	147	269	259	259	140	254	262	258	263	264	261	264	261	253	256	160	255
ERR2659162	260	259	259	259	259	259	260	260	265	260	255	253	263	259	272	256	260	262	259	259	265	259	245	256	255	260	261	255	265	325	259	259	147	270	259	259	139	254	263	258	263	264	262	265	262	253	256	160	256
ERR2815506	236	235	235	234	235	235	236	235	241	236	232	229	239	235	248	229	236	237	235	232	240	234	219	228	228	236	235	229	240	300	235	232	123	245	235	235	125	227	239	231	239	241	238	240	238	226	229	136	232
ERR2815509	538	537	539	539	538	536	540	540	546	541	536	534	543	540	552	534	539	542	538	536	545	539	524	531	532	540	537	533	544	602	539	535	428	546	538	539	294	531	543	535	544	545	543	544	543	530	533	440	537
ERR2815510	575	573	575	574	575	571	575	575	583	577	573	571	579	577	588	571	575	578	574	573	580	575	559	565	569	576	572	570	581	640	575	573	463	580	573	575	329	568	579	572	579	583	580	582	580	567	570	477	574
ERR2815512	582	580	584	582	584	578	583	584	591	585	583	579	587	586	598	581	583	587	582	582	589	582	567	572	578	584	580	579	588	649	583	582	471	588	581	583	336	577	589	581	588	592	588	591	589	576	580	483	582
ERR2815518	546	544	547	545	547	541	546	544	552	545	544	539	546	546	559	542	544	549	546	545	550	543	531	536	541	547	540	541	547	609	546	544	431	547	543	545	295	538	551	543	550	551	549	551	550	539	542	445	543
ERR2815519	575	574	575	575	575	572	575	576	583	577	574	571	579	577	588	571	575	577	575	573	581	575	560	565	569	576	572	570	580	640	575	573	463	580	573	575	330	568	581	572	579	582	580	582	580	567	570	477	574
ERR2815520	573	571	574	573	574	570	574	574	581	576	571	569	578	576	587	570	574	577	573	572	579	574	560	565	568	575	571	569	580	639	574	572	463	580	572	574	329	567	578	571	578	582	578	579	578	566	569	476	573
ERR2815523	505	505	508	506	506	501	506	507	513	507	504	501	508	508	520	501	505	509	506	503	512	505	491	496	499	507	503	500	510	571	507	502	392	511	503	505	256	498	511	502	510	512	510	511	510	497	500	405	505
ERR2815525	231	229	230	228	230	229	231	230	237	232	226	224	234	231	245	226	231	233	229	228	235	230	213	225	225	231	231	226	236	296	230	227	118	240	230	230	120	224	233	228	234	235	233	235	233	223	225	131	228
ERR2815526	234	232	233	231	233	230	233	83	106	101	79	77	86	100	115	80	233	222	232	82	87	101	130	80	79	234	83	80	149	207	233	81	55	227	232	233	56	78	86	82	237	105	86	88	86	78	79	64	98
ERR2815531	574	571	577	574	576	568	574	574	581	575	572	567	575	576	589	570	574	577	573	570	579	572	559	562	567	576	569	568	577	640	575	568	460	579	572	574	323	565	579	571	580	580	577	580	579	564	568	474	571
ERR2815533	580	578	581	579	580	575	580	581	588	582	578	576	584	583	595	576	579	584	579	578	586	580	565	569	574	581	577	575	585	647	581	577	467	585	577	579	332	573	585	577	584	587	585	586	585	572	575	481	580
ERR2815535	583	581	585	583	585	580	584	584	593	587	583	580	588	587	598	581	585	589	583	583	589	584	568	574	579	585	581	580	591	650	584	582	473	590	582	585	337	578	590	582	589	593	590	591	590	577	580	485	583
ERR2815536	578	576	579	577	579	574	578	579	587	581	578	574	582	581	593	575	579	581	577	577	584	578	562	568	573	579	576	574	584	644	578	577	467	583	576	579	333	572	585	576	583	587	584	586	584	571	574	480	577
ERR2815543	196	195	195	195	195	195	196	197	203	198	191	189	200	197	210	192	196	199	195	194	202	196	181	192	191	196	197	192	202	261	195	193	84	206	195	195	86	190	198	194	199	201	198	200	198	189	191	97	194
ERR2815548	543	542	544	543	544	539	543	542	549	542	541	538	544	543	556	538	541	543	544	539	548	540	530	531	536	544	538	536	545	606	543	538	428	545	539	542	291	533	546	538	547	548	546	549	548	534	537	442	540
ERR2815554	227	226	226	226	226	225	227	226	232	227	221	219	229	226	240	222	227	230	226	224	231	225	209	221	221	227	226	222	229	291	226	223	114	236	226	226	117	220	228	224	230	230	228	230	228	219	221	127	223
ERR2815560	540	541	544	541	542	535	542	540	547	540	538	536	543	542	553	536	540	545	542	538	546	538	527	529	534	543	535	535	542	603	542	537	427	546	538	541	290	533	545	537	546	546	544	546	545	532	535	439	539
ERR2815563	581	579	583	580	582	576	581	582	590	584	581	577	585	585	597	578	581	586	580	580	587	581	566	570	576	582	578	577	587	649	581	579	469	586	578	581	334	575	588	579	586	589	587	588	587	574	577	482	581
ERR2815569	542	542	542	542	543	539	542	542	550	543	540	538	544	544	556	539	541	547	543	541	548	541	530	534	538	543	539	538	547	606	542	540	428	546	538	542	294	536	547	540	546	547	546	548	547	536	538	443	541
ERR2815572	468	469	472	470	471	466	470	474	480	473	471	468	477	475	486	469	469	474	469	470	479	472	457	462	466	472	470	467	475	535	470	469	359	478	466	470	224	465	477	469	475	480	476	478	477	465	468	372	473
ERR2815573	234	233	233	233	233	232	234	233	239	234	226	224	236	233	247	223	234	236	233	227	238	232	216	226	224	234	233	225	236	297	233	226	121	243	233	233	123	223	233	227	237	237	233	235	233	222	224	134	230
ERR2815574	472	473	476	474	475	470	474	477	483	476	473	470	480	478	489	471	473	477	473	472	482	475	460	465	469	476	473	470	478	539	474	471	362	481	470	474	227	468	480	472	479	482	479	480	479	468	469	375	476
ERR2815578	549	547	551	548	550	544	549	548	556	550	548	544	551	551	563	545	549	554	548	545	553	547	534	537	542	550	544	543	553	615	549	544	436	554	547	549	300	541	554	545	554	555	553	555	554	540	543	449	547
ERR2815589	459	460	463	460	462	456	461	464	470	463	460	457	467	466	476	458	460	464	459	458	468	462	447	452	456	463	460	457	464	527	460	457	349	468	457	461	216	455	467	459	466	469	466	466	466	455	456	363	464
ERR2815594	231	229	230	229	230	228	231	231	237	232	227	224	234	231	245	227	230	235	229	230	236	231	215	227	226	231	231	227	237	295	229	229	119	241	229	230	122	225	234	229	234	234	233	235	233	224	227	132	228
ERR2815595	528	529	530	529	529	526	529	527	536	529	526	524	531	530	542	526	528	533	529	526	533	527	515	520	523	530	524	524	533	592	529	525	415	532	527	529	279	522	532	526	533	534	532	534	533	521	524	429	527
ERR2815597	510	510	514	512	512	507	512	510	516	509	509	506	512	511	524	507	509	514	512	508	516	507	496	498	504	513	505	504	511	572	513	506	396	514	507	510	261	502	515	507	516	516	515	517	516	503	506	409	508
ERR2815602	358	357	359	358	358	356	359	358	364	359	355	351	361	358	372	352	360	361	358	353	362	357	342	350	350	360	356	351	362	423	358	352	248	367	357	359	192	349	362	353	363	363	360	362	361	348	350	261	354
ERR2815607	365	366	366	366	366	364	367	366	372	367	361	359	370	366	381	360	366	365	365	362	371	365	351	357	358	366	365	359	370	429	366	362	253	373	364	365	197	357	368	361	369	371	369	371	369	356	359	267	363
ERR2815610	358	357	359	358	358	356	359	358	365	360	354	351	361	359	373	352	360	362	358	354	362	358	342	350	350	360	356	351	363	423	358	354	248	367	357	359	192	349	361	353	363	362	360	363	361	348	351	261	355
ERR2815611	769	768	773	770	772	767	771	774	783	776	771	769	777	777	788	772	771	779	770	774	779	774	760	765	768	773	769	769	779	831	771	772	662	778	769	771	429	768	779	771	776	781	777	781	778	769	769	674	773
ERR2815612	581	579	584	581	583	577	582	583	591	585	583	579	586	586	598	580	582	587	581	581	588	582	567	571	577	583	579	578	588	649	583	580	470	587	580	582	334	576	589	580	587	591	588	590	589	575	579	482	582
ERR2815613	580	578	580	579	580	575	580	581	587	581	579	576	584	582	593	576	579	584	579	577	586	579	565	570	574	581	577	575	585	646	580	576	467	585	577	579	333	573	586	577	584	588	585	586	585	572	574	481	579
ERR3825346	228	225	227	227	227	225	228	227	233	228	224	220	231	227	241	225	227	229	227	228	232	226	213	223	224	228	226	225	230	291	227	228	116	237	226	226	117	222	232	227	231	234	231	233	231	222	225	129	224
ERR551004	540	538	541	540	541	537	541	539	547	541	538	535	543	541	552	535	541	544	540	537	544	539	525	530	533	542	536	534	544	604	541	537	428	546	539	541	292	532	545	536	545	546	544	546	544	531	534	441	538
ERR551191	487	488	492	489	491	486	490	492	499	492	489	486	496	493	503	487	490	492	488	489	498	492	475	483	485	492	490	486	495	554	489	489	380	499	487	491	246	484	496	488	494	499	495	497	495	484	486	393	491
ERR551427	366	365	367	366	366	363	367	367	374	370	365	361	370	368	381	362	367	370	365	364	371	367	352	359	360	368	365	361	371	432	365	364	255	375	364	366	199	359	372	363	370	373	370	373	371	358	361	269	363
ERR841874	569	567	569	568	568	567	569	568	573	568	564	561	569	567	580	563	568	571	568	565	573	567	553	561	561	569	568	562	574	631	568	565	456	576	567	567	325	559	571	564	572	573	571	573	571	559	562	471	564
SRR13888774	1017	1015	1019	1018	1019	1012	1018	1016	1023	1017	1015	1010	1020	1018	1029	1013	1017	1022	1017	1014	1021	1015	1003	1007	1011	1020	1011	1012	1019	1080	1018	1014	906	1022	1014	1018	184	1009	1023	1014	1022	1025	1020	1024	1022	1008	1012	919	1015
SRR3085259	229	228	228	228	228	228	229	227	231	227	223	221	231	226	240	223	229	231	228	226	232	226	213	223	222	229	228	223	233	290	228	226	117	238	228	228	119	221	230	225	232	232	230	233	230	220	223	130	223
SRR4117155	246	246	246	245	246	245	247	246	252	247	243	240	250	246	260	240	247	249	246	243	251	244	230	239	239	247	245	240	252	311	246	243	134	254	245	246	135	238	250	242	250	252	249	251	249	237	240	147	243
SRR4199188	245	244	244	243	244	244	245	242	248	243	238	236	246	242	255	236	245	246	244	239	247	241	225	236	235	245	243	236	248	305	244	239	132	253	244	244	135	234	245	238	248	247	245	248	245	233	236	145	239
SRR5485728	360	360	361	360	360	358	361	360	366	362	358	355	364	360	374	356	361	365	359	358	364	359	346	353	354	362	358	355	366	426	359	358	249	369	358	360	193	353	365	357	364	366	364	367	365	352	355	263	355
SRR5486074	234	233	233	233	233	233	234	233	237	233	227	225	236	232	245	228	234	235	233	231	238	231	218	227	227	234	233	228	238	293	233	231	122	242	233	233	123	226	233	230	237	237	234	236	234	225	228	135	229
SRR5486077	232	231	231	231	231	231	232	230	236	231	225	223	234	230	242	227	232	233	231	230	235	230	216	227	226	232	231	227	237	293	231	230	120	241	231	231	121	225	232	229	235	234	232	235	232	224	227	133	227
SRR5486078	235	234	234	234	234	234	235	235	240	236	230	228	239	235	248	231	235	235	234	234	240	235	220	231	230	235	236	231	241	296	234	234	123	243	234	234	124	229	237	233	238	241	237	240	237	228	231	136	232
SRR5486079	235	234	234	234	234	234	235	233	238	234	229	226	237	233	246	228	235	236	234	231	238	233	219	228	227	235	234	228	240	296	234	231	122	242	234	234	123	226	236	230	238	238	235	238	235	225	228	135	230
SRR5486082	231	230	230	230	230	230	231	229	234	230	225	223	233	229	242	226	231	232	230	229	234	228	216	225	225	231	229	226	236	292	230	229	118	238	230	230	119	224	232	228	234	235	232	234	232	223	226	131	226
SRR5486083	238	237	237	237	237	237	238	235	240	236	230	228	239	235	248	231	238	238	237	234	240	235	222	231	230	238	236	231	243	298	237	234	126	245	237	237	127	229	236	233	241	240	237	239	237	228	231	139	232
SRR5486084	243	242	242	242	242	242	243	240	245	241	235	233	244	240	252	237	243	242	242	240	245	240	226	237	236	243	241	237	247	303	242	240	130	252	242	242	131	235	241	239	246	245	242	244	242	234	237	144	237
SRR5486085	238	237	237	237	237	237	238	237	242	238	232	230	241	237	249	233	238	238	237	236	242	237	224	233	232	238	238	233	245	301	237	236	128	246	237	237	129	231	239	234	241	242	239	241	239	230	233	141	234
SRR5486086	230	229	229	229	229	229	230	228	234	229	224	221	232	228	241	223	230	231	229	226	233	228	214	223	222	230	229	223	235	292	229	226	118	238	229	229	119	221	231	225	233	233	230	233	230	220	223	132	225
SRR5486087	236	235	235	235	235	235	236	234	240	235	230	228	238	234	247	231	236	235	235	234	239	233	219	230	230	236	234	231	240	299	235	234	123	243	235	235	124	229	237	233	239	238	237	240	237	228	231	135	231
SRR5486088	232	231	231	231	231	231	232	228	233	229	224	221	232	228	241	224	232	232	231	227	233	228	214	224	223	232	229	224	235	293	231	227	119	239	231	231	120	222	231	226	235	233	230	233	230	221	224	132	225
SRR7131025	258	257	257	257	257	257	258	258	263	259	254	251	262	258	271	255	258	259	257	258	263	257	242	254	254	258	258	255	264	322	257	257	145	267	257	257	138	253	261	257	261	263	260	262	260	252	255	158	255
SRR7131117	256	255	255	255	255	254	256	254	259	255	250	248	258	254	267	251	255	258	255	254	259	254	240	250	250	256	255	251	261	319	255	253	142	264	254	255	135	249	257	253	259	259	257	259	257	248	251	155	251
SRR7240297	474	475	476	476	476	473	476	476	483	476	473	470	480	477	488	471	475	477	475	473	481	475	461	467	469	477	473	470	479	538	476	473	364	482	473	476	229	468	480	472	480	483	479	481	479	468	470	377	475
SRR7240428	472	473	474	474	474	471	474	474	480	474	470	467	478	475	486	469	473	476	473	471	479	473	458	465	467	475	471	468	478	536	474	471	363	480	471	474	228	466	477	470	478	481	476	478	476	466	468	376	473
SRR7851312	226	223	225	225	225	223	226	226	232	227	223	219	230	226	240	224	225	227	225	227	231	225	211	222	223	226	225	224	228	289	225	227	114	235	224	224	115	221	231	226	229	233	230	232	230	221	224	127	223
SRR7851316	347	347	347	347	347	346	347	351	357	352	346	344	354	351	365	344	347	353	347	346	356	350	335	342	342	348	350	343	356	413	346	346	237	358	346	347	182	341	353	345	351	356	353	355	353	340	343	251	348
SRR7851319	537	537	539	538	538	535	539	539	545	540	537	533	543	540	551	534	538	543	538	536	543	538	524	529	532	540	535	533	543	601	538	536	427	544	537	537	293	531	544	535	543	545	543	544	543	530	533	440	537
SRR7851321	233	232	232	232	232	232	233	233	238	233	229	226	236	232	245	229	232	234	232	232	238	231	217	228	228	233	233	229	237	297	232	232	120	240	232	232	122	227	236	231	236	237	235	238	235	226	229	133	229
SRR7851322	238	237	237	237	237	237	238	238	242	238	234	231	241	237	250	234	237	239	237	237	243	236	222	233	233	238	238	234	242	301	237	237	125	245	237	237	128	232	241	236	241	242	240	243	240	231	234	138	234
SRR7851323	251	250	250	250	250	250	251	250	256	251	247	244	254	250	264	247	251	253	250	250	255	249	236	246	246	251	250	247	256	316	250	250	138	261	250	250	131	245	254	249	254	256	253	256	253	244	247	151	247
SRR7851326	237	236	236	236	236	235	237	235	240	235	231	228	238	234	248	231	236	239	236	234	240	234	221	231	230	237	236	231	241	300	236	234	123	245	235	236	126	229	238	233	240	240	237	240	237	228	231	136	231
SRR7851330	251	251	251	250	251	250	252	251	256	251	248	244	255	250	265	245	252	254	251	248	256	248	235	244	243	252	250	245	257	316	251	248	139	259	250	251	140	243	254	246	255	257	253	255	253	241	244	152	247
SRR7851331	242	241	241	241	241	241	242	242	247	242	237	234	245	241	255	238	242	244	241	241	247	240	225	237	236	242	242	238	247	306	241	241	129	251	241	241	131	235	244	240	245	247	243	246	243	235	238	142	238
SRR7851335	530	529	535	532	531	527	532	532	537	532	531	526	536	532	544	528	532	537	531	530	538	529	516	520	526	535	528	527	533	592	531	530	420	540	532	531	284	524	538	529	538	539	537	538	537	524	527	433	529
SRR7851342	236	235	235	235	235	234	236	236	242	237	233	230	240	236	250	233	236	238	235	236	241	235	220	232	232	236	236	233	238	301	235	236	124	246	235	235	127	231	240	235	239	242	239	242	239	230	233	137	233
SRR7851344	234	233	233	233	233	233	234	233	239	234	230	226	237	233	246	229	234	235	233	232	238	232	218	229	228	234	233	229	238	298	233	232	121	243	233	233	123	228	237	232	237	239	235	238	235	226	229	134	230
SRR7851345	228	225	227	227	227	225	228	229	235	230	225	221	232	229	243	226	227	229	227	229	234	228	213	224	225	228	228	226	230	291	227	229	116	237	226	226	117	223	233	228	231	235	232	234	232	223	226	129	226
SRR7851346	345	345	345	345	345	344	346	347	352	347	343	341	351	346	360	341	346	349	345	343	352	344	331	338	339	346	346	340	351	409	345	342	234	355	344	345	177	338	350	342	348	353	350	352	350	337	340	248	343
SRR7851350	113	112	112	112	112	112	113	114	119	114	110	107	117	113	126	109	113	115	112	112	119	112	96	108	108	113	114	109	118	176	112	112	0	122	112	112	2	107	117	111	116	118	116	119	116	106	109	14	110
SRR7851351	520	521	522	521	521	518	521	522	528	522	520	516	525	523	533	517	520	525	521	519	527	519	506	509	515	523	515	516	524	582	520	518	406	525	518	521	273	514	527	517	525	529	525	527	525	513	515	420	520
SRR7851353	237	237	237	236	237	236	238	237	243	238	234	231	241	237	249	231	238	240	237	234	242	235	220	230	230	238	236	231	243	301	237	234	125	245	236	237	126	229	241	233	241	242	240	242	240	228	231	138	234
SRR7851356	240	238	239	239	239	237	240	243	247	242	239	235	245	241	255	238	239	242	239	242	248	240	227	237	238	240	242	239	246	304	239	242	128	251	238	238	121	236	246	241	243	248	245	248	245	236	239	141	238
SRR7851365	256	255	255	255	255	255	256	258	263	257	254	251	261	257	270	253	256	258	255	257	263	256	242	253	253	256	258	254	262	320	255	257	145	267	256	255	139	252	261	256	259	263	260	263	260	251	254	158	254
SRR7851366	480	480	482	481	482	477	481	484	489	482	480	477	487	484	494	478	480	483	480	480	489	481	466	472	476	483	480	477	484	546	481	480	369	488	477	481	235	475	487	479	486	490	486	488	486	475	477	383	482
SRR7851367	257	256	256	256	256	255	257	256	259	255	251	249	259	254	269	252	256	259	256	255	261	254	241	252	251	257	256	252	261	320	256	255	143	266	255	256	136	250	258	254	260	261	258	261	258	249	252	156	251
SRR7851369	234	233	233	233	233	233	234	233	238	233	229	226	237	232	246	229	233	235	233	232	238	231	217	228	228	234	233	229	238	296	233	232	121	240	233	233	123	227	236	231	237	239	235	238	235	226	229	134	229
SRR7851374	223	221	223	222	223	222	223	223	229	223	221	216	227	223	237	221	222	224	223	224	230	221	208	218	220	224	222	221	226	285	223	224	110	232	221	222	112	218	228	223	227	230	227	230	227	218	221	123	220
SRR7851375	240	239	239	239	239	239	240	239	245	240	236	233	243	239	253	236	240	239	239	239	244	238	223	235	235	240	239	236	244	303	239	239	127	248	239	239	129	234	243	238	243	245	242	245	242	233	236	140	236
SRR7851376	565	564	566	566	566	562	566	564	569	562	560	555	566	563	576	559	564	566	566	561	570	561	551	554	557	567	561	558	566	627	566	561	451	570	562	565	317	555	567	560	570	571	566	568	566	555	558	465	560
SRR7851381	247	246	247	246	247	245	248	247	252	248	244	241	251	247	261	243	247	250	246	247	252	247	233	244	243	248	248	244	253	312	247	247	135	258	246	247	129	242	251	246	251	253	250	253	250	241	244	148	244
SRR8064853	482	481	482	482	482	480	483	481	486	482	477	474	484	481	494	476	482	479	482	478	486	481	468	474	474	483	480	475	488	545	482	478	371	488	481	481	241	472	483	477	486	487	484	485	484	472	475	384	478
SRR8064854	488	487	488	488	488	488	489	485	492	488	481	479	489	487	499	481	489	486	488	483	490	487	473	480	479	489	486	480	493	549	488	483	377	496	489	488	246	478	488	481	492	492	488	490	488	477	480	389	484
SRR8064855	488	485	488	486	488	482	488	488	494	488	486	481	490	488	499	483	487	489	487	485	494	486	472	477	481	489	485	482	490	552	487	485	374	494	485	487	239	479	493	484	492	495	492	493	492	479	482	388	485
SRR8064856	501	501	502	501	502	500	503	499	505	501	495	493	503	500	512	494	503	502	502	496	504	500	486	493	492	503	499	493	507	562	502	496	390	509	501	502	257	491	501	495	506	504	502	503	502	490	493	403	497
SRR8064857	513	510	513	511	513	507	513	512	518	512	509	505	514	512	523	507	512	514	512	509	518	510	497	501	505	514	509	506	514	576	512	509	399	519	510	512	265	503	516	508	517	519	516	518	516	503	506	413	509
SRR8064858	504	501	504	502	504	497	504	503	508	503	502	497	506	504	515	499	502	504	503	501	509	501	487	492	497	505	499	498	505	567	503	501	389	508	500	502	255	495	509	500	508	511	508	510	508	495	498	403	501
SRR8064859	505	502	505	503	505	499	505	506	512	507	504	500	509	507	518	502	504	507	504	504	512	505	490	496	500	506	503	501	509	570	504	504	392	512	503	504	259	498	511	503	509	514	511	513	511	498	501	407	504
SRR8064860	513	510	513	511	513	507	513	513	518	513	511	506	515	513	524	508	512	513	512	510	519	511	497	502	506	514	510	507	515	577	512	510	399	518	510	512	265	504	518	509	517	519	517	519	517	504	507	413	510
SRR8065076	750	750	751	751	751	748	751	752	760	754	750	748	756	755	766	750	750	757	751	752	758	752	740	745	748	752	748	749	759	810	751	752	641	756	748	751	412	747	758	751	755	761	757	759	757	746	749	654	752
[truncated: 132 more columns]
