# Supplementary material for: Inside Mycobacterium bovis SB0120 spoligotype circulating in Italy: analysis of the most frequent genotypes by whole genome sequencing
Source: Front Microbiol. 2024 Jul 26;15:1416605. doi: 10.3389/fmicb.2024.1416605 (PMC11310128; doi:10.3389/fmicb.2024.1416605)
Supplement: Supplementary file 9 [file Table_6.xlsx]

## Sheet: Supplementary Table 6
	105469-2013	105486-2013	105493-2012	105505-2013	105513-2013	105517-2013	106198-2	116607	116866-2009	116885	146104-2018	146116-2018	147614-2-2008	14845-22-2009	151773	153494-2017	159281-2016	161451-2010	169505-2010	169975-2016	178024	183310-2013	188595-2016	188975-2016	188976-2016	189035-2013	189236-2012	195041-2016	2012-210849	2016-246283	207778-2012	211170-2016	217495-8	227390	231230	231240	232080-2010	234123-2017	234179-2017	235244-2016	235678-2017	240835-33-2007	244496-2015	244499-2015	244502-2015	24769-2017	24774-2017	252743-5-2010	264111-8
105469-2013	0	1	1	1	1	3	2	257	265	261	258	255	264	260	273	255	2	267	3	257	262	261	240	250	255	2	257	255	265	330	1	258	25	274	1	1	128	253	263	258	5	264	263	265	264	252	253	146	258
105486-2013	1	0	0	0	0	2	1	256	263	259	256	254	263	258	272	254	1	266	2	257	262	260	240	249	254	1	256	254	261	329	0	256	24	273	0	0	127	252	261	257	4	260	262	264	262	251	252	145	257
105493-2012	1	0	0	0	0	2	1	256	265	260	258	256	263	259	272	256	1	266	2	258	262	260	240	249	256	0	256	256	264	329	0	258	24	273	0	0	127	253	263	258	4	264	263	265	265	253	254	145	257
105505-2013	1	0	0	0	0	2	1	256	264	260	257	254	263	259	272	254	1	266	2	257	262	260	240	249	254	1	256	254	263	328	0	256	24	273	0	0	127	252	262	257	4	261	262	264	263	251	252	145	257
105513-2013	1	0	0	0	0	2	1	256	264	260	257	255	263	259	272	255	1	266	2	257	261	260	239	249	255	1	256	255	264	329	0	258	24	273	0	0	127	252	262	257	4	263	262	264	264	252	253	145	257
105517-2013	3	2	2	2	2	0	3	256	263	259	254	252	263	258	272	252	3	264	0	255	261	262	239	251	252	3	257	252	263	329	2	255	26	273	2	2	129	250	259	255	6	260	260	262	260	249	250	146	257
106198-2	2	1	1	1	1	3	0	257	265	261	258	256	264	260	273	256	2	267	3	258	262	261	240	250	256	2	257	256	265	329	1	259	25	274	1	1	128	253	263	258	5	263	263	265	265	253	254	146	258
116607	257	256	256	256	256	256	257	0	114	111	86	83	56	110	126	84	256	243	257	86	7	115	135	82	83	256	3	83	159	225	256	86	55	250	253	256	56	81	91	87	260	112	91	93	91	81	82	64	110
116866-2009	265	263	265	264	264	263	265	114	0	39	114	111	121	38	117	112	265	253	265	114	118	43	141	110	111	265	115	111	164	231	264	114	59	258	263	264	24	109	119	115	269	114	119	121	119	109	110	36	37
116885	261	259	260	260	260	259	261	111	39	0	109	106	117	7	113	107	260	248	261	109	114	39	136	106	106	260	111	106	159	227	260	109	54	254	258	260	12	104	114	110	264	109	114	116	114	104	105	32	33
146104-2018	258	256	258	257	257	254	258	86	114	109	0	19	92	108	124	68	257	245	258	70	89	114	134	66	67	257	86	67	158	224	257	69	55	251	255	257	55	65	27	71	261	112	35	36	35	65	66	64	108
146116-2018	255	254	256	254	255	252	256	83	111	106	19	0	89	105	121	65	255	241	256	67	86	111	131	63	64	254	83	64	153	221	254	66	53	247	252	255	53	62	24	68	259	109	32	33	32	62	63	61	105
147614-2-2008	264	263	263	263	263	263	264	56	121	117	92	89	0	116	132	90	263	249	264	92	59	122	142	89	89	263	56	89	166	232	263	92	61	257	261	263	62	87	97	93	267	120	97	99	97	87	88	71	116
14845-22-2009	260	258	259	259	259	258	260	110	38	7	108	105	116	0	112	106	259	247	260	108	113	38	136	105	105	259	110	105	159	226	259	108	53	253	257	259	11	103	113	109	263	108	113	115	113	103	104	31	32
151773	273	272	272	272	272	272	273	126	117	113	124	121	132	112	0	122	272	261	273	124	129	118	151	121	121	273	126	121	175	242	272	124	68	268	271	272	65	119	129	125	276	122	129	131	129	119	120	75	112
153494-2017	255	254	256	254	255	252	256	84	112	107	68	65	90	106	122	0	255	242	256	12	87	112	132	8	7	254	84	7	156	222	254	9	54	245	252	255	53	3	73	9	259	110	73	74	73	3	6	63	106
159281-2016	2	1	1	1	1	3	2	256	265	260	257	255	263	259	272	255	0	267	3	257	261	261	239	250	255	2	257	255	263	329	1	258	25	274	1	1	128	252	262	257	5	264	262	264	264	252	253	146	257
161451-2010	267	266	266	266	266	264	267	243	253	248	245	241	249	247	261	242	267	0	268	242	247	248	226	237	241	266	242	241	250	315	266	244	127	206	264	266	128	239	250	245	269	252	249	251	250	238	240	101	245
169505-2010	3	2	2	2	2	0	3	257	265	261	258	256	264	260	273	256	3	268	0	258	262	261	241	250	256	3	257	256	265	329	2	259	26	274	2	2	129	253	263	258	6	263	263	265	265	253	254	147	258
169975-2016	257	257	258	257	257	255	258	86	114	109	70	67	92	108	124	12	257	242	258	0	89	114	134	12	11	256	86	11	158	224	256	13	55	247	254	257	55	9	75	15	261	112	75	76	75	9	10	64	108
178024	262	262	262	262	261	261	262	7	118	114	89	86	59	113	129	87	261	247	262	89	0	119	139	86	86	261	7	86	163	229	261	89	59	255	259	261	60	84	94	90	265	116	94	96	94	84	85	69	113
183310-2013	261	260	260	260	260	262	261	115	43	39	114	111	122	38	118	112	261	248	261	114	119	0	140	111	111	261	116	111	164	231	260	114	58	256	260	260	23	109	119	115	264	114	119	121	119	109	110	25	16
188595-2016	240	240	240	240	239	239	240	135	141	136	134	131	142	136	151	132	239	226	241	134	139	140	0	129	131	239	134	131	133	172	239	134	60	232	237	239	62	129	139	135	242	138	139	141	139	129	130	67	136
188975-2016	250	249	249	249	249	251	250	82	110	106	66	63	89	105	121	8	250	237	250	12	86	111	129	0	7	250	83	7	153	219	249	10	50	244	249	249	51	5	71	11	253	108	71	73	71	5	6	60	105
188976-2016	255	254	256	254	255	252	256	83	111	106	67	64	89	105	121	7	255	241	256	11	86	111	131	7	0	254	83	6	155	221	254	8	53	244	252	255	52	4	72	10	259	109	72	73	72	4	5	62	105
189035-2013	2	1	0	1	1	3	2	256	265	260	257	254	263	259	273	254	2	266	3	256	261	261	239	250	254	0	256	254	265	330	1	257	25	274	1	1	128	252	262	257	5	264	262	264	263	251	252	145	257
189236-2012	257	256	256	256	256	257	257	3	115	111	86	83	56	110	126	84	257	242	257	86	7	116	134	83	83	256	0	83	158	224	256	86	55	251	255	256	56	81	91	87	260	113	91	93	91	81	82	65	110
195041-2016	255	254	256	254	255	252	256	83	111	106	67	64	89	105	121	7	255	241	256	11	86	111	131	7	6	254	83	0	155	221	254	8	53	244	252	255	52	4	72	10	259	109	72	73	72	4	5	62	105
2012-210849	265	261	264	263	264	263	265	159	164	159	158	153	166	159	175	156	263	250	265	158	163	164	133	153	155	265	158	155	0	223	264	158	83	259	262	261	84	152	163	159	268	163	163	165	163	153	154	91	158
2016-246283	330	329	329	328	329	329	329	225	231	227	224	221	232	226	242	222	329	315	329	224	229	231	172	219	221	330	224	221	223	0	328	224	150	324	328	329	150	219	229	225	333	229	229	231	229	219	220	156	226
207778-2012	1	0	0	0	0	2	1	256	264	260	257	254	263	259	272	254	1	266	2	256	261	260	239	249	254	1	256	254	264	328	0	257	24	273	0	0	127	252	262	257	4	262	262	264	263	251	252	145	257
211170-2016	258	256	258	256	258	255	259	86	114	109	69	66	92	108	124	9	258	244	259	13	89	114	134	10	8	257	86	8	158	224	257	0	56	247	255	258	55	6	74	12	262	112	74	75	74	6	7	65	108
217495-8	25	24	24	24	24	26	25	55	59	54	55	53	61	53	68	54	25	127	26	55	59	58	60	50	53	25	55	53	83	150	24	56	0	136	24	24	1	50	60	56	28	4	60	62	61	50	52	6	52
227390	274	273	273	273	273	273	274	250	258	254	251	247	257	253	268	245	274	206	274	247	255	256	232	244	244	274	251	244	259	324	273	247	136	0	273	273	137	242	256	248	277	258	255	257	256	241	243	105	251
231230	1	0	0	0	0	2	1	253	263	258	255	252	261	257	271	252	1	264	2	254	259	260	237	249	252	1	255	252	262	328	0	255	24	273	0	0	127	250	260	255	4	261	260	262	261	249	250	144	255
231240	1	0	0	0	0	2	1	256	264	260	257	255	263	259	272	255	1	266	2	257	261	260	239	249	255	1	256	255	261	329	0	258	24	273	0	0	127	252	262	257	4	263	262	264	264	252	253	145	257
232080-2010	128	127	127	127	127	129	128	56	24	12	55	53	62	11	65	53	128	128	129	55	60	23	62	51	52	128	56	52	84	150	127	55	1	137	127	127	0	49	60	55	131	58	60	62	61	49	51	7	17
234123-2017	253	252	253	252	252	250	253	81	109	104	65	62	87	103	119	3	252	239	253	9	84	109	129	5	4	252	81	4	152	219	252	6	50	242	250	252	49	0	70	6	256	107	70	71	70	0	3	60	103
234179-2017	263	261	263	262	262	259	263	91	119	114	27	24	97	113	129	73	262	250	263	75	94	119	139	71	72	262	91	72	163	229	262	74	60	256	260	262	60	70	0	76	266	117	40	41	40	70	71	69	113
235244-2016	258	257	258	257	257	255	258	87	115	110	71	68	93	109	125	9	257	245	258	15	90	115	135	11	10	257	87	10	159	225	257	12	56	248	255	257	55	6	76	0	261	113	76	77	76	6	9	66	109
235678-2017	5	4	4	4	4	6	5	260	269	264	261	259	267	263	276	259	5	269	6	261	265	264	242	253	259	5	260	259	268	333	4	262	28	277	4	4	131	256	266	261	0	267	266	268	268	256	257	149	261
240835-33-2007	264	260	264	261	263	260	263	112	114	109	112	109	120	108	122	110	264	252	263	112	116	114	138	108	109	264	113	109	163	229	262	112	4	258	261	263	58	107	117	113	267	0	117	119	116	107	108	69	107
244496-2015	263	262	263	262	262	260	263	91	119	114	35	32	97	113	129	73	262	249	263	75	94	119	139	71	72	262	91	72	163	229	262	74	60	255	260	262	60	70	40	76	266	117	0	1	2	70	71	69	113
244499-2015	265	264	265	264	264	262	265	93	121	116	36	33	99	115	131	74	264	251	265	76	96	121	141	73	73	264	93	73	165	231	264	75	62	257	262	264	62	71	41	77	268	119	1	0	3	71	72	71	115
244502-2015	264	262	265	263	264	260	265	91	119	114	35	32	97	113	129	73	264	250	265	75	94	119	139	71	72	263	91	72	163	229	263	74	61	256	261	264	61	70	40	76	268	116	2	3	0	70	71	69	113
24769-2017	252	251	253	251	252	249	253	81	109	104	65	62	87	103	119	3	252	238	253	9	84	109	129	5	4	251	81	4	153	219	251	6	50	241	249	252	49	0	70	6	256	107	70	71	70	0	3	59	103
24774-2017	253	252	254	252	253	250	254	82	110	105	66	63	88	104	120	6	253	240	254	10	85	110	130	6	5	252	82	5	154	220	252	7	52	243	250	253	51	3	71	9	257	108	71	72	71	3	0	61	104
252743-5-2010	146	145	145	145	145	146	146	64	36	32	64	61	71	31	75	63	146	101	147	64	69	25	67	60	62	145	65	62	91	156	145	65	6	105	144	145	7	60	69	66	149	69	69	71	69	59	61	0	19
264111-8	258	257	257	257	257	257	258	110	37	33	108	105	116	32	112	106	257	245	258	108	113	16	136	105	105	257	110	105	158	226	257	108	52	251	255	257	17	103	113	109	261	107	113	115	113	103	104	19	0
272263-2015	263	262	264	262	263	260	264	91	119	114	35	32	97	113	129	73	263	249	264	75	94	119	139	71	72	262	91	72	163	229	262	74	61	255	260	263	61	70	40	76	267	117	0	1	2	70	71	69	113
274044-2016	261	260	262	260	261	258	262	89	117	112	33	30	95	111	127	71	261	247	262	73	92	117	137	69	70	260	89	70	161	227	260	72	59	253	258	261	59	68	38	74	265	115	4	5	4	68	69	67	111
27547-2016	259	258	259	258	258	258	259	90	118	114	34	31	97	113	128	71	260	244	259	74	93	119	136	70	70	259	90	70	160	225	258	73	58	253	258	258	59	69	40	74	263	117	27	29	27	69	69	67	112
276824-2013	261	260	260	260	260	261	261	92	121	116	37	34	99	115	131	74	261	247	261	76	96	121	139	73	73	261	93	73	163	229	260	76	60	254	260	260	61	71	42	77	264	118	42	44	42	71	72	69	115
281026-2009	266	264	265	265	265	264	266	56	122	117	92	89	4	116	132	90	265	251	266	92	59	122	142	88	89	265	56	89	164	232	265	92	62	259	262	265	63	87	97	93	269	120	97	99	97	87	88	72	116
281066-2009	258	256	257	257	257	256	258	87	115	110	31	28	93	109	125	69	258	244	258	71	90	115	134	67	68	257	87	68	158	224	257	71	55	252	256	257	56	66	36	72	261	112	36	38	36	66	67	64	109
299428	266	263	266	265	266	262	267	116	117	112	115	112	122	111	127	111	266	255	267	113	120	117	142	110	110	266	116	110	166	232	265	113	61	259	264	266	61	108	120	114	270	114	120	122	120	108	109	72	111
30020-2010	262	260	261	261	261	259	262	90	119	114	35	32	97	113	129	73	261	249	262	75	94	119	138	71	72	261	91	72	161	229	261	75	59	256	259	261	60	70	40	76	265	117	40	42	40	70	71	68	113
305672-2015	276	276	278	277	276	274	277	257	265	261	259	256	263	260	274	255	277	211	277	256	261	262	238	249	254	276	255	254	265	328	275	256	140	204	275	276	141	251	264	257	280	264	262	264	265	251	253	94	257
312198-2012	255	254	254	254	254	256	255	87	115	110	24	21	93	109	125	68	255	242	255	70	90	115	133	68	67	255	87	67	157	224	254	70	54	249	254	254	55	65	17	71	258	113	37	39	37	65	66	64	109
322467-2009	252	250	252	251	251	251	252	103	87	82	101	98	109	81	105	99	253	239	252	101	106	87	127	98	98	251	103	98	151	218	251	101	46	246	250	251	39	96	106	102	255	101	106	108	106	96	97	50	81
323108-2016	257	256	258	256	257	254	258	85	113	108	69	66	91	107	123	11	257	243	258	9	88	113	133	11	10	256	85	10	157	223	256	12	55	246	254	257	54	8	74	14	261	111	74	75	74	8	9	64	107
324979-3-2010	257	256	256	256	256	258	257	111	40	35	110	107	118	34	114	108	257	246	257	110	115	30	136	107	107	257	112	107	160	226	256	110	54	253	256	256	19	105	115	111	260	109	115	117	115	105	106	27	24
325567-2010	259	258	258	258	258	258	259	89	119	114	35	32	97	113	129	73	259	245	259	75	93	119	137	71	72	258	90	72	161	227	258	75	58	254	257	258	59	70	40	76	262	117	40	42	40	70	71	67	113
332163-2014	258	257	257	257	257	257	258	89	116	112	25	22	95	111	127	71	258	242	258	73	92	117	136	69	70	257	89	70	160	225	257	73	56	252	256	257	57	68	18	74	261	113	38	40	38	68	69	65	111
332962-2013	261	260	261	260	260	262	261	116	21	40	114	111	122	39	118	113	262	251	261	115	119	44	140	111	112	262	116	112	167	231	260	115	59	257	261	260	24	110	119	116	265	115	119	121	119	110	111	36	38
332998-2013	268	267	268	267	267	268	268	122	12	47	122	119	129	46	125	120	269	256	268	122	125	50	147	117	119	269	122	119	172	236	267	122	66	264	267	267	31	117	127	123	271	121	127	129	127	117	118	42	45
355334-2016	259	258	258	258	258	257	259	111	37	33	109	106	117	32	112	107	257	245	260	109	114	38	136	105	106	258	110	106	159	224	258	109	53	250	255	258	18	104	114	110	261	107	114	116	114	104	105	30	32
373059-2016	255	253	255	254	254	251	255	82	110	105	21	18	88	104	120	64	254	241	255	66	85	110	130	62	63	254	82	63	154	220	254	65	51	247	252	254	51	61	10	67	258	108	28	29	28	61	62	60	104
41424-9-2009	257	256	257	256	257	256	258	109	36	2	107	104	115	5	111	105	257	244	258	107	112	37	134	104	104	256	109	104	159	225	256	107	52	250	254	257	10	102	112	108	261	106	112	114	112	102	103	29	31
47238-2017	6	5	5	5	5	7	6	260	269	264	261	259	267	263	277	259	4	270	7	261	265	265	242	254	259	6	260	259	267	334	5	262	29	278	5	5	132	256	266	261	9	268	266	268	268	256	257	149	261
47279-2017	3	2	2	2	2	4	1	257	265	261	258	256	264	260	273	256	3	268	4	258	262	261	241	250	256	3	257	256	265	330	2	259	26	275	2	2	129	253	263	258	6	263	263	265	265	253	254	147	258
47312-2017	4	3	3	3	3	5	2	259	268	263	261	259	266	262	275	259	4	269	5	261	265	263	243	252	259	4	259	259	267	332	3	261	27	276	3	3	130	256	266	261	7	265	266	268	268	256	257	148	260
49392-2	264	261	266	262	263	261	263	114	115	110	113	110	121	109	124	111	266	253	263	113	117	115	139	109	110	264	115	110	164	229	262	113	6	259	263	264	59	108	118	114	267	4	118	120	118	108	109	70	108
61589-2017	266	264	267	265	265	261	266	93	121	116	36	33	99	115	130	74	266	253	265	77	95	121	140	72	73	266	92	73	164	230	265	75	63	259	264	265	62	72	42	77	270	119	3	4	3	72	72	72	114
62643-2016	262	260	265	261	262	258	263	90	118	113	32	29	96	112	127	70	264	249	263	73	92	118	137	69	69	263	89	69	161	227	261	71	60	255	261	263	60	68	38	73	268	116	3	4	3	68	68	68	111
65758-2017	256	255	256	255	255	253	256	84	112	107	20	1	90	106	122	66	255	242	256	68	87	112	132	64	65	255	84	65	156	222	255	67	53	248	253	255	53	63	25	69	259	110	33	34	33	63	64	62	106
72621	271	270	270	270	270	269	271	123	122	118	121	118	129	117	133	119	270	258	272	121	126	123	149	118	118	270	123	118	173	239	270	121	29	265	268	270	67	116	126	122	274	45	126	128	126	116	117	75	117
75602-3	278	277	277	277	277	276	278	256	263	259	257	254	262	258	273	252	278	210	278	253	260	259	237	247	251	277	255	251	264	329	277	254	139	17	276	277	140	248	262	254	281	262	261	263	263	248	250	109	256
84268-2017	252	250	251	251	251	251	252	82	110	105	19	0	88	104	120	64	252	238	252	66	85	110	129	63	63	251	82	63	154	219	251	65	51	247	250	251	52	61	24	67	255	108	32	33	32	61	62	61	104
86342-3	260	256	259	258	259	258	260	156	159	156	155	150	163	156	172	153	258	247	260	155	160	161	130	150	152	260	155	152	11	220	259	155	79	255	257	256	80	149	160	156	263	159	160	162	160	150	151	87	155
87013-2017	274	274	276	275	274	272	275	255	264	259	257	254	261	258	272	253	275	209	275	254	259	260	236	247	252	274	253	252	264	326	273	254	138	204	273	274	139	249	262	255	278	263	260	262	263	249	251	92	255
[truncated: 32 more columns]
